# Supplementary material for: Aphid-mediated beet yellows virus transmission initiates proviral gene deregulation in sugar beet at early stages of infection
Source: PLoS One. 2024 Oct 1;19(10):e0311368. doi: 10.1371/journal.pone.0311368 (PMC11444407; doi:10.1371/journal.pone.0311368)
Supplement: S1 Table — (XLSX) [file pone.0311368.s003.xlsx]

## Sheet: Primer list
Supplementary Table S1. List of primers that were used for gene expression validation analysis by RT-qPCR.
Gene name	Forward (5'-3')	Reverse (5'-3')	Amplicon size
Elongation factor 2	AGCTGCGAAAATGGTGAAGT	AGCGTTGATTTCCCGTGATC	114 bp
Glyceraldehyde-3-phosphate dehydrogenase	CACCACCGATTACATGACATACA	GGATCTCCTCTGGGTTCCTG	149 bp
pathogenesis-related protein PR-1	TTCCGCTTGTTTGGGACTCA	TCTGCCCAATCCTGAACAGC	178 bp
gibberellin-regulated protein 1	TCTCGTGGCGCAGCTTATAG	CAGCGTAACAAGGGCAGCTA	187 bp
antiviral protein I	TCTGTACTAGGTGCACGAGA	ACGCGCATTTCGGTCAAAAA	178 bp
5'-adenylylsulfate reductase 1, chloroplastic	TCTCGATTGGATGTGAGCCG	TGTCAGCAACCTCCCCATTC	177 bp
alpha carbonic anhydrase 1, chloroplastic	TGTGGCGATCCTCTTTGAGT	AAGGAGGGGTGGTGAGAGAG	197 bp
fatty acid desaturase 4, chloroplastic	CCGACCCGCCTTGTAGTAAA	ATATGGGAATCGGCTGAGGC	191 bp
ferric reduction oxidase 7, chloroplastic	TCATCTCAGAAGGAGACGAGATTC	GTATAAGCAGCACAGGCCCAG	172 bp
protein PLASTID MOVEMENT IMPAIRED 1	CAGAAGACTGCAGAAGGTTCTAGG	GCTCTTCCCGACTTCAATCCC	167 bp
sterol 3-beta-glucosyltransferase UGT80B1	GGATCATATGCTTTGTGTGAAGC	TAACCTTGGACTAGATTTGCTCAG	184 bp
ferredoxin-2	ACAACGATGGCAGTCACCTT	GATTTTCTTGGTGCCCTCGG	177 bp
prolyl endopeptidase	GCTTGGACTGCGGATTTTGG	AAGTGAGTGCAGTGGCACAA	183 bp
nucleolin 2	CCGGTTAAGAAAGGACAACTCG	TTATCCTCAGACAACCCACATTC	177 bp
phytoene synthase 2, chloroplastic	CAAGACGAATTGGCACAGGC	AAAGCAATGATGCCCACACC	184 bp
