# Supplementary material for: Aphid-mediated beet yellows virus transmission initiates proviral gene deregulation in sugar beet at early stages of infection
Source: PLoS One. 2024 Oct 1;19(10):e0311368. doi: 10.1371/journal.pone.0311368 (PMC11444407; doi:10.1371/journal.pone.0311368)
Supplement: S2 Table — (XLSX) [file pone.0311368.s004.xlsx]

## Sheet: 79 6hpi
Name	number of reads	longest read	paired	references	length	genes	transcripts	Type	Uniquely mapped	Non-specifically mapped	Mapped	% of total mapped with type
B8_79_HA_6h_4	86923492	150	yes	40245	566181630	26569	28721	Gene (total)	38448054	1292456	39740510	97.67
								- Intron	2466117	120672	2586789	6.36
	Number of sequences	%						- Exon (total)	35981937	1171784	37153721	91.31
Reads mapped in pairs	81379948	93.62			Fragments	% of total		- Exon	15021699	989513	16011212	39.35				HA=Healthy aphids (mock-aphid inoculated)
Reads mapped in broken pairs	4270251	4.91		Counted fragments	40689974	93.62		- Exon-exon	20960238	182271	21142509	51.96
Reads not mapped	1273293	1.46		- unique fragments	38906597	89.52		Intergenic	458543	490921	949464	2.33
- from broken pairs	751487	0.86		- non-specifically	1783377	4.1		Total	38906597	1783377	40689974	100
- both reads from a pair	521806	0.6		Uncounted fragments	2771772	6.38
Total	86923492	100		Total fragments	43461746	100
Name	Number of reads	Longest read	Paired	References	Length	Genes	Transcripts	Type	Uniquely mapped	Non-specifically mapped	Mapped	% of total mapped with type
B5_79_HA_6h_1	98398464	150	yes	40245	566181630	26569	28721	Gene (total)	44647097	985588	45632685	97.96
								- Intron	2634816	82854	2717670	5.83
	Number of sequences	%			Fragments	% of total		- Exon (total)	42012281	902734	42915015	92.12
Reads mapped in pairs	93169078	94.69		Counted fragments	46584539	94.69		- Exon	17495636	714147	18209783	39.09
Reads mapped in broken pairs	4077188	4.14		- unique fragments	45157938	91.79		- Exon-exon	24516645	188587	24705232	53.03
Reads not mapped	1152198	1.17		- non-specifically	1426601	2.9		Intergenic	510841	441013	951854	2.04
- from broken pairs	839588	0.85		Uncounted fragments	2614693	5.31		Total	45157938	1426601	46584539	100
- both reads from a pair	312610	0.32		Total fragments	49199232	100
Total	98398464	100
Name	Number of reads	Longest read	Paired	References	Length	Genes	Transcripts	Type	Uniquely mapped	Non-specifically mapped	Mapped	% of total mapped with type
B6_79_HA_6h_2	64809156	150	yes	40245	566181630	26569	28721	Gene (total)	29734558	451885	30186443	98.39
								- Intron	1716011	42561	1758572	5.73
	Number of sequences	%			Fragments	% of total		- Exon (total)	28018547	409324	28427871	92.66
Reads mapped in pairs	61361610	94.68		Counted fragments	30680805	94.68		- Exon	11809833	290303	12100136	39.44
Reads mapped in broken pairs	2705854	4.18		- unique fragments	30063520	92.78		- Exon-exon	16208714	119021	16327735	53.22
Reads not mapped	741692	1.14		- non-specifically	617285	1.9		Intergenic	328962	165400	494362	1.61
- from broken pairs	554688	0.86		Uncounted fragments	1723773	5.32		Total	30063520	617285	30680805	100
- both reads from a pair	187004	0.29		Total fragments	32404578	100
Total	64809156	100
Name	Number of reads	Longest read	Paired	References	Length	Genes	Transcripts	Type	Uniquely mapped	Non-specifically mapped	Mapped	% of total mapped with type
B7_79_HA_6h_3	71906642	150	yes	40245	566181630	26569	28721	Gene (total)	32370548	734749	33105297	97.78
								- Intron	2167243	68834	2236077	6.6
	Number of sequences	%			Fragments	% of total		- Exon (total)	30203305	665915	30869220	91.17
Reads mapped in pairs	67715826	94.17		Counted fragments	33857913	94.17		- Exon	12980935	527848	13508783	39.9
Reads mapped in broken pairs	3235259	4.5		- unique fragments	32791958	91.21		- Exon-exon	17222370	138067	17360437	51.27
Reads not mapped	955557	1.33		- non-specifically	1065955	2.96		Intergenic	421410	331206	752616	2.22
- from broken pairs	664001	0.92		Uncounted fragments	2095408	5.83		Total	32791958	1065955	33857913	100
- both reads from a pair	291556	0.41		Total fragments	35953321	100
Total	71906642	100
Name	Number of reads	Longest read	Paired	References	Length	Genes	Transcripts	Type	Uniquely mapped	Non-specifically mapped	Mapped	% of total mapped with type
C5_79_BYV_6h_1	59323324	150	yes	40245	566181630	26569	28721	Gene (total)	26384229	632896	27017125	97.58
								- Intron	1999171	68677	2067848	7.47
	Number of sequences	%			Fragments	% of total		- Exon (total)	24385058	564219	24949277	90.11
Reads mapped in pairs	55377024	93.35		Counted fragments	27688512	93.35		- Exon	10813401	459384	11272785	40.71
Reads mapped in broken pairs	3127779	5.27		- unique fragments	26757126	90.21		- Exon-exon	13571657	104835	13676492	49.39
Reads not mapped	818521	1.38		- non-specifically	931386	3.14		Intergenic	372897	298490	671387	2.42
- from broken pairs	597215	1.01		Uncounted fragments	1973150	6.65		Total	26757126	931386	27688512	100
- both reads from a pair	221306	0.37		Total fragments	29661662	100
Total	59323324	100
Name	Number of reads	Longest read	Paired	References	Length	Genes	Transcripts	Type	Uniquely mapped	Non-specifically mapped	Mapped	% of total mapped with type
C6_79_BYV_6h_2	68364946	150	yes	40245	566181630	26569	28721	Gene (total)	30439797	696634	31136431	97.73
								- Intron	2204245	75872	2280117	7.16
	Number of sequences	%			Fragments	% of total		- Exon (total)	28235552	620762	28856314	90.57
Reads mapped in pairs	63721470	93.21		Counted fragments	31860735	93.21		- Exon	12469987	497197	12967184	40.7
Reads mapped in broken pairs	3473788	5.08		- unique fragments	30875693	90.33		- Exon-exon	15765565	123565	15889130	49.87
Reads not mapped	1169688	1.71		- non-specifically	985042	2.88		Intergenic	435896	288408	724304	2.27
- from broken pairs	660746	0.97		Uncounted fragments	2321738	6.79		Total	30875693	985042	31860735	100
- both reads from a pair	508942	0.74		Total fragments	34182473	100
Total	68364946	100
Name	Number of reads	Longest read	Paired	References	Length	Genes	Transcripts	Type	Uniquely mapped	Non-specifically mapped	Mapped	% of total mapped with type
C7_79_BYV_6h_3	83679302	150	yes	40245	566181630	26569	28721	Gene (total)	37397227	962528	38359755	97.25
								- Intron	2429774	65838	2495612	6.33
	Number of sequences	%			Fragments	% of total		- Exon (total)	34967453	896690	35864143	90.92
Reads mapped in pairs	78887638	94.27		Counted fragments	39443819	94.27		- Exon	14953569	750364	15703933	39.81
Reads mapped in broken pairs	3740690	4.47		- unique fragments	37873273	90.52		- Exon-exon	20013884	146326	20160210	51.11
Reads not mapped	1050974	1.26		- non-specifically	1570546	3.75		Intergenic	476046	608018	1084064	2.75
- from broken pairs	756520	0.9		Uncounted fragments	2395832	5.73		Total	37873273	1570546	39443819	100
- both reads from a pair	294454	0.35		Total fragments	41839651	100
Total	83679302	100
Name	Number of reads	Longest read	Paired	References	Length	Genes	Transcripts	Type	Uniquely mapped	Non-specifically mapped	Mapped	% of total mapped with type
C8_79_BYV_6h_4	76257018	150	yes	40245	566181630	26569	28721	Gene (total)	35199941	490419	35690360	98.46
								- Intron	2014136	40769	2054905	5.67
	Number of sequences	%			Fragments	% of total		- Exon (total)	33185805	449650	33635455	92.79
Reads mapped in pairs	72499886	95.07		Counted fragments	36249943	95.07		- Exon	13845304	317252	14162556	39.07
Reads mapped in broken pairs	2950015	3.87		- unique fragments	35563592	93.27		- Exon-exon	19340501	132398	19472899	53.72
Reads not mapped	807117	1.06		- non-specifically	686351	1.8		Intergenic	363651	195932	559583	1.54
- from broken pairs	581209	0.76		Uncounted fragments	1878566	4.93		Total	35563592	686351	36249943	100
- both reads from a pair	225908	0.3		Total fragments	38128509	100
Total	76257018	100

## Sheet: 79 24hpi
Name	Number of reads	Longest read	Paired	References	Length	Genes	Transcripts		Type	Uniquely mapped	Non-specifically mapped	Mapped	% of total mapped with type
D5_79_HA_24h_1	69106250	150	yes	40245	566181630	26569	28721		Gene (total)	30304960	1035049	31340009	97.45
									- Intron	2354357	129828	2484185	7.72
	Number of sequences	%			Fragments	% of total			- Exon (total)	27950603	905221	28855824	89.73			HA=Healthy aphids (mock-aphid inoculated)
Reads mapped in pairs	64320174	93.07		Counted fragments	32160087	93.07			- Exon	12351130	759035	13110165	40.77
Reads mapped in broken pairs	3810914	5.51		- unique fragments	30797488	89.13			- Exon-exon	15599473	146186	15745659	48.96
Reads not mapped	975162	1.41		- non-specifically	1362599	3.94			Intergenic	492528	327550	820078	2.55
- from broken pairs	706002	1.02		Uncounted fragments	2393038	6.93			Total	30797488	1362599	32160087	100
- both reads from a pair	269160	0.39		Total fragments	34553125	100
Total	69106250	100
Name	Number of reads	Longest read	Paired	References	Length	Genes	Transcripts		Type	Uniquely mapped	Non-specifically mapped	Mapped	% of total mapped with type
D6_79_HA_24h_2	74626200	150	yes	40245	566181630	26569	28721		Gene (total)	33460956	760155	34221111	97.65
									- Intron	2498200	68726	2566926	7.32
	Number of sequences	%			Fragments	% of total			- Exon (total)	30962756	691429	31654185	90.33
Reads mapped in pairs	70088256	93.92		Counted fragments	35044128	93.92			- Exon	14157790	551538	14709328	41.97
Reads mapped in broken pairs	3521826	4.72		- unique fragments	33945696	90.98			- Exon-exon	16804966	139891	16944857	48.35
Reads not mapped	1016118	1.36		- non-specifically	1098432	2.94			Intergenic	484740	338277	823017	2.35
- from broken pairs	693464	0.93		Uncounted fragments	2268972	6.08			Total	33945696	1098432	35044128	100
- both reads from a pair	322654	0.43		Total fragments	37313100	100
Total	74626200	100
Name	Number of reads	Longest read	Paired	References	Length	Genes	Transcripts		Type	Uniquely mapped	Non-specifically mapped	Mapped	% of total mapped with type
D7_79_HA_24h_3	64873444	150	yes	40245	566181630	26569	28721		Gene (total)	28814735	761143	29575878	97.36
									- Intron	2131602	72841	2204443	7.26
	Number of sequences	%			Fragments	% of total			- Exon (total)	26683133	688302	27371435	90.1
Reads mapped in pairs	60754804	93.65		Counted fragments	30377402	93.65			- Exon	11837014	564684	12401698	40.83
Reads mapped in broken pairs	3206245	4.94		- unique fragments	29238062	90.14			- Exon-exon	14846119	123618	14969737	49.28
Reads not mapped	912395	1.41		- non-specifically	1139340	3.51			Intergenic	423327	378197	801524	2.64
- from broken pairs	642775	0.99		Uncounted fragments	2059320	6.35			Total	29238062	1139340	30377402	100
- both reads from a pair	269620	0.42		Total fragments	32436722	100
Total	64873444	100
Name	Number of reads	Longest read	Paired	References	Length	Genes	Transcripts		Type	Uniquely mapped	Non-specifically mapped	Mapped	% of total mapped with type
D8_79_HA_24h_4	62250144	150	yes	40245	566181630	26569	28721		Gene (total)	27152724	759330	27912054	97.18
									- Intron	2086537	79664	2166201	7.54
	Number of sequences	%			Fragments	% of total			- Exon (total)	25066187	679666	25745853	89.63
Reads mapped in pairs	57446946	92.28		Counted fragments	28723473	92.28			- Exon	10989265	558063	11547328	40.2
Reads mapped in broken pairs	3362436	5.4		- unique fragments	27599294	88.67			- Exon-exon	14076922	121603	14198525	49.43
Reads not mapped	1440762	2.31		- non-specifically	1124179	3.61			Intergenic	446570	364849	811419	2.82
- from broken pairs	673928	1.08		Uncounted fragments	2401599	7.72			Total	27599294	1124179	28723473	100
- both reads from a pair	766834	1.23		Total fragments	31125072	100
Total	62250144	100
Name	Number of reads	Longest read	Paired	References	Length	Genes	Transcripts		Type	Uniquely mapped	Non-specifically mapped	Mapped	% of total mapped with type
E5_79_BYV_24h_1	60113316	150	yes	40245	566181630	26569	28721		Gene (total)	27582040	276896	27858936	98.36
									- Intron	2106531	34641	2141172	7.56
	Number of sequences	%			Fragments	% of total			- Exon (total)	25475509	242255	25717764	90.8
Reads mapped in pairs	56648504	94.24		Counted fragments	28324252	94.24			- Exon	11620975	142138	11763113	41.53
Reads mapped in broken pairs	2649229	4.41		- unique fragments	27982019	93.1			- Exon-exon	13854534	100117	13954651	49.27
Reads not mapped	815583	1.36		- non-specifically	342233	1.14			Intergenic	399979	65337	465316	1.64
- from broken pairs	571799	0.95		Uncounted fragments	1732406	5.76			Total	27982019	342233	28324252	100
- both reads from a pair	243784	0.41		Total fragments	30056658	100
Total	60113316	100
Name	Number of reads	Longest read	Paired	References	Length	Genes	Transcripts		Type	Uniquely mapped	Non-specifically mapped	Mapped	% of total mapped with type
E6_79_BYV_24h_2	60715156	150	yes	40245	566181630	26569	28721		Gene (total)	26978604	755831	27734435	97.84
									- Intron	1941055	72831	2013886	7.1
	Number of sequences	%			Fragments	% of total			- Exon (total)	25037549	683000	25720549	90.73
Reads mapped in pairs	56694308	93.38		Counted fragments	28347154	93.38			- Exon	10987132	559099	11546231	40.73
Reads mapped in broken pairs	3062406	5.04		- unique fragments	27340931	90.06			- Exon-exon	14050417	123901	14174318	50
Reads not mapped	958442	1.58		- non-specifically	1006223	3.31			Intergenic	362327	250392	612719	2.16
- from broken pairs	549090	0.9		Uncounted fragments	2010424	6.62			Total	27340931	1006223	28347154	100
- both reads from a pair	409352	0.67		Total fragments	30357578	100
Total	60715156	100
Name	Number of reads	Longest read	Paired	References	Length	Genes	Transcripts		Type	Uniquely mapped	Non-specifically mapped	Mapped	% of total mapped with type
E7_79_BYV_24h_3	71679552	150	yes	40245	566181630	26569	28721		Gene (total)	32042422	803955	32846377	97.63
									- Intron	2246327	70004	2316331	6.89
	Number of sequences	%			Fragments	% of total			- Exon (total)	29796095	733951	30530046	90.75
Reads mapped in pairs	67284048	93.87		Counted fragments	33642024	93.87			- Exon	12727783	595309	13323092	39.6
Reads mapped in broken pairs	3416139	4.77		- unique fragments	32480525	90.63			- Exon-exon	17068312	138642	17206954	51.15
Reads not mapped	979365	1.37		- non-specifically	1161499	3.24			Intergenic	438103	357544	795647	2.37
- from broken pairs	681529	0.95		Uncounted fragments	2197752	6.13			Total	32480525	1161499	33642024	100
- both reads from a pair	297836	0.42		Total fragments	35839776	100
Total	71679552	100
Name	Number of reads	Longest read	Paired	References	Length	Genes	Transcripts		Type	Uniquely mapped	Non-specifically mapped	Mapped	% of total mapped with type
E8_79_BYV_24h_4	76398520	150	yes	40245	566181630	26569	28721		Gene (total)	34297969	735206	35033175	97.88
									- Intron	2469413	70527	2539940	7.1
	Number of sequences	%			Fragments	% of total			- Exon (total)	31828556	664679	32493235	90.78
Reads mapped in pairs	71586414	93.7		Counted fragments	35793207	93.7			- Exon	13723443	517336	14240779	39.79
Reads mapped in broken pairs	3852514	5.04		- unique fragments	34734754	90.93			- Exon-exon	18105113	147343	18252456	50.99
Reads not mapped	959592	1.26		- non-specifically	1058453	2.77			Intergenic	436785	323247	760032	2.12
- from broken pairs	690086	0.9		Uncounted fragments	2406053	6.3			Total	34734754	1058453	35793207	100
- both reads from a pair	269506	0.35		Total fragments	38199260	100
Total	76398520	100

## Sheet: 79 72hpi
Name	Number of reads	Longest read	Paired	References	Length	Genes	Transcripts		Type	Uniquely mapped	Non-specifically mapped	Mapped	% of total mapped with type
F5_79_HA_72h_1	74606374	150	yes	40245	566181630	26569	28721		Gene (total)	32928656	828691	33757347	96.96
									- Intron	2583221	61441	2644662	7.6
	Number of sequences	%			Fragments	% of total			- Exon (total)	30345435	767250	31112685	89.36				HA=Healthy aphids (mock-aphid inoculated)
Reads mapped in pairs	69634492	93.34		Counted fragments	34817246	93.34			- Exon	13671344	631849	14303193	41.08
Reads mapped in broken pairs	3982305	5.34		- unique fragments	33424209	89.6			- Exon-exon	16674091	135401	16809492	48.28
Reads not mapped	989577	1.33		- non-specifically	1393037	3.73			Intergenic	495553	564346	1059899	3.04
- from broken pairs	715905	0.96		Uncounted fragments	2485941	6.66			Total	33424209	1393037	34817246	100
- both reads from a pair	273672	0.37		Total fragments	37303187	100
Total	74606374	100
Name	Number of reads	Longest read	Paired	References	Length	Genes	Transcripts		Type	Uniquely mapped	Non-specifically mapped	Mapped	% of total mapped with type
F6_79_HA_72h_2	62993452	150	yes	40245	566181630	26569	28721		Gene (total)	27415797	858746	28274543	96.82
									- Intron	2416991	81022	2498013	8.55
	Number of sequences	%			Fragments	% of total			- Exon (total)	24998806	777724	25776530	88.26
Reads mapped in pairs	58408452	92.72		Counted fragments	29204226	92.72			- Exon	11260304	658096	11918400	40.81
Reads mapped in broken pairs	3696743	5.87		- unique fragments	27870693	88.49			- Exon-exon	13738502	119628	13858130	47.45
Reads not mapped	888257	1.41		- non-specifically	1333533	4.23			Intergenic	454896	474787	929683	3.18
- from broken pairs	619833	0.98		Uncounted fragments	2292500	7.28			Total	27870693	1333533	29204226	100
- both reads from a pair	268424	0.43		Total fragments	31496726	100
Total	62993452	100
Name	Number of reads	Longest read	Paired	References	Length	Genes	Transcripts		Type	Uniquely mapped	Non-specifically mapped	Mapped	% of total mapped with type
F7_79_HA_72h_3	63519148	150	yes	40245	566181630	26569	28721		Gene (total)	27767083	769218	28536301	96.99
									- Intron	2211000	58285	2269285	7.71
	Number of sequences	%			Fragments	% of total			- Exon (total)	25556083	710933	26267016	89.28
Reads mapped in pairs	58842804	92.64		Counted fragments	29421402	92.64			- Exon	11779081	592473	12371554	42.05
Reads mapped in broken pairs	3701178	5.83		- unique fragments	28184676	88.74			- Exon-exon	13777002	118460	13895462	47.23
Reads not mapped	975166	1.54		- non-specifically	1236726	3.89			Intergenic	417593	467508	885101	3.01
- from broken pairs	692634	1.09		Uncounted fragments	2338172	7.36			Total	28184676	1236726	29421402	100
- both reads from a pair	282532	0.44		Total fragments	31759574	100
Total	63519148	100
Name	Number of reads	Longest read	Paired	References	Length	Genes	Transcripts		Type	Uniquely mapped	Non-specifically mapped	Mapped	% of total mapped with type
F8_79_HA_72h_4	70460896	150	yes	40245	566181630	26569	28721		Gene (total)	30730181	909671	31639852	97.51
									- Intron	2422161	104778	2526939	7.79
	Number of sequences	%			Fragments	% of total			- Exon (total)	28308020	804893	29112913	89.72
Reads mapped in pairs	64896046	92.1		Counted fragments	32448023	92.1			- Exon	12498804	657164	13155968	40.54
Reads mapped in broken pairs	3555108	5.05		- unique fragments	31225849	88.63			- Exon-exon	15809216	147729	15956945	49.18
Reads not mapped	2009742	2.85		- non-specifically	1222174	3.47			Intergenic	495668	312503	808171	2.49
- from broken pairs	714204	1.01		Uncounted fragments	2782425	7.9			Total	31225849	1222174	32448023	100
- both reads from a pair	1295538	1.84		Total fragments	35230448	100
Total	70460896	100
Name	Number of reads	Longest read	Paired	References	Length	Genes	Transcripts		Type	Uniquely mapped	Non-specifically mapped	Mapped	% of total mapped with type
G9_79_BYV_72h_1	61247066	150	yes	40245	566181630	26569	28721		Gene (total)	26667011	877113	27544124	96.92
									- Intron	2171356	83565	2254921	7.93
	Number of sequences	%			Fragments	% of total			- Exon (total)	24495655	793548	25289203	88.98
Reads mapped in pairs	56840290	92.8		Counted fragments	28420145	92.8			- Exon	11002875	671349	11674224	41.08
Reads mapped in broken pairs	3522619	5.75		- unique fragments	27101742	88.5			- Exon-exon	13492780	122199	13614979	47.91
Reads not mapped	884157	1.44		- non-specifically	1318403	4.31			Intergenic	434731	441290	876021	3.08
- from broken pairs	615409	1		Uncounted fragments	2203388	7.2			Total	27101742	1318403	28420145	100
- both reads from a pair	268748	0.44		Total fragments	30623533	100
Total	61247066	100
Name	Number of reads	Longest read	Paired	References	Length	Genes	Transcripts		Type	Uniquely mapped	Non-specifically mapped	Mapped	% of total mapped with type
G10_79_BYV_72h_2	60696002	150	yes	40245	566181630	26569	28721		Gene (total)	26671841	764327	27436168	97.42
									- Intron	2100226	80423	2180649	7.74
	Number of sequences	%			Fragments	% of total			- Exon (total)	24571615	683904	25255519	89.68
Reads mapped in pairs	56324460	92.8		Counted fragments	28162230	92.8			- Exon	11024339	563799	11588138	41.15
Reads mapped in broken pairs	3346606	5.51		- unique fragments	27078541	89.23			- Exon-exon	13547276	120105	13667381	48.53
Reads not mapped	1024936	1.69		- non-specifically	1083689	3.57			Intergenic	406700	319362	726062	2.58
- from broken pairs	625622	1.03		Uncounted fragments	2185771	7.2			Total	27078541	1083689	28162230	100
- both reads from a pair	399314	0.66		Total fragments	30348001	100
Total	60696002	100
Name	Number of reads	Longest read	Paired	References	Length	Genes	Transcripts		Type	Uniquely mapped	Non-specifically mapped	Mapped	% of total mapped with type
G11_79_BYV_72h_3	61905044	150	yes	40245	566181630	26569	28721		Gene (total)	27354554	792652	28147206	97.56
									- Intron	2165288	105455	2270743	7.87
	Number of sequences	%			Fragments	% of total			- Exon (total)	25189266	687197	25876463	89.69
Reads mapped in pairs	57701838	93.21		Counted fragments	28850919	93.21			- Exon	10840215	554283	11394498	39.49
Reads mapped in broken pairs	3269289	5.28		- unique fragments	27836713	89.93			- Exon-exon	14349051	132914	14481965	50.2
Reads not mapped	933917	1.51		- non-specifically	1014206	3.28			Intergenic	482159	221554	703713	2.44
- from broken pairs	656591	1.06		Uncounted fragments	2101603	6.79			Total	27836713	1014206	28850919	100
- both reads from a pair	277326	0.45		Total fragments	30952522	100
Total	61905044	100
Name	Number of reads	Longest read	Paired	References	Length	Genes	Transcripts		Type	Uniquely mapped	Non-specifically mapped	Mapped	% of total mapped with type
G12_79_BYV_72h_4	61297456	150	yes	40245	566181630	26569	28721		Gene (total)	26831700	879238	27710938	97.3
									- Intron	2215533	105577	2321110	8.15
	Number of sequences	%			Fragments	% of total			- Exon (total)	24616167	773661	25389828	89.15
Reads mapped in pairs	56957000	92.92		Counted fragments	28478500	92.92			- Exon	10829015	638261	11467276	40.27
Reads mapped in broken pairs	3460330	5.65		- unique fragments	27260625	88.95			- Exon-exon	13787152	135400	13922552	48.89
Reads not mapped	880126	1.44		- non-specifically	1217875	3.97			Intergenic	428925	338637	767562	2.7
- from broken pairs	632188	1.03		Uncounted fragments	2170228	7.08			Total	27260625	1217875	28478500	100
- both reads from a pair	247938	0.4		Total fragments	30648728	100
Total	61297456	100
