# Supplementary material for: Aphid-mediated beet yellows virus transmission initiates proviral gene deregulation in sugar beet at early stages of infection
Source: PLoS One. 2024 Oct 1;19(10):e0311368. doi: 10.1371/journal.pone.0311368 (PMC11444407; doi:10.1371/journal.pone.0311368)
Supplement: S6 Table — (XLSX) [file pone.0311368.s008.xlsx]

## Sheet: DEG list 6 hpi
Suppl. Tab. S6: List of DEGs with higher log2 fold change than -5 or 5.
BIN Code	BIN Name	ID	Description	6 hpi
11.10.2.1.1	Phytohormone action.signalling peptides.CRP (cysteine-rich-peptide) category.GASA/GAST-peptide activity.GASA-precursor polypeptide	bv9_214750_icra.t1	mercator4v5.0: GASA precursor polypeptide & prot-scriber: gibberellin regulated protein & swissprot: Gibberellin-regulated protein 1 & original description: cDNAEvidence=100	-5.615			DEGs with a higher log2 fold-change than 5 (- and +)
50.2.4	Enzyme classification.EC_2 transferases.EC_2.4 glycosyltransferase	bv_013490_psrc.t1	mercator4v5.0: EC_2.4 glycosyltransferase & prot-scriber: xyloglucan endotransglucosylase hydrolase protein & swissprot: Probable xyloglucan endotransglucosylase/hydrolase protein 23 & original description: cDNAEvidence=100	-5.294
35.1	not assigned.annotated	bv7_170800_cjmd.t1	mercator4v5.0: not classified & prot-scriber: histone lysine lysine isoform & swissprot: Uncharacterized protein At5g41620 & original description: cDNAEvidence=100	8.081

## Sheet: DEG list 24 hpi
Suppl. Tab. S6: List of DEGs with higher log2 fold change than -5 or 5.
BIN Code	BIN Name	ID	Description	24hpi
19.4.6.4	Protein homeostasis.proteolysis.protease inhibitor activities.PR6 protease inhibitor	bv5_120630_zrwq.t1	mercator4v5.0: PR6 protease inhibitor & prot-scriber: proteinase inhibitor i13 inhibitor & swissprot: no annotation & original description: cDNAEvidence=100	-5.577			DEGs with a higher log2 fold-change than 5 (- and +)
35.1	not assigned.annotated	bv1_012570_onxp.t1	mercator4v5.0: not classified & prot-scriber: gdsl esterase lipase & swissprot: GDSL esterase/lipase At1g33811 & original description: cDNAEvidence=90.9	5.051
12.4.1.2.1	Chromatin organisation.nucleosome remodeling.SWI/SNF chromatin remodeling complexes.core modules.SMARCC component *(SWI3)	bv1_000020_uojq.t1	mercator4v5.0: SMARCC component *(SWI3) of chromatin remodeling complex & prot-scriber: swi snf complex subunit swi3c & swissprot: SWI/SNF complex subunit SWI3C & original description: cDNAEvidence=100	5.096
35.1	not assigned.annotated	bv1_012110_hurs.t1	mercator4v5.0: not classified & prot-scriber: cationic peroxidase & swissprot: Peroxidase 12 & original description: cDNAEvidence=100	5.144
22.5.3.1.1.1	Vesicle trafficking.multi-pathway trafficking regulation.target membrane fusion.SNARE membrane fusion complexes.Qa-type SNARE components.SYP1-group component	bv_000340_yrnu.t1	mercator4v5.0: Qa-type SYP1-group component of SNARE membrane fusion complex & prot-scriber: t snare coiled coil homology domain containing protein & swissprot: Syntaxin-related protein KNOLLE & original description: cDNAEvidence=100	5.184
35.1	not assigned.annotated	bv7_159380_gtti.t1	mercator4v5.0: not classified & prot-scriber: glutaredoxin domain containing protein & swissprot: Uncharacterized protein At5g39865 & original description: cDNAEvidence=100	5.25
16.4.8.1	RNA processing.RNA homeostasis.secretory ribonuclease activities.T2-type RNase *(RNS)	bv6_153810_mtwr.t1	mercator4v5.0: T2-type RNase *(RNS) & prot-scriber: ribonuclease 1 & swissprot: Ribonuclease 1 & original description: cDNAEvidence=100	5.266
15.5.5.12	RNA biosynthesis.transcriptional regulation.Homeobox transcription factor superfamily.zf-HD-type transcription factor	bv6_145700_ctsh.t1	mercator4v5.0: zf-HD-type transcription factor & prot-scriber: zinc finger homeodomain protein & swissprot: Zinc-finger homeodomain protein 3 & original description: cDNAEvidence=100	5.302
50.2.1	Enzyme classification.EC_2 transferases.EC_2.1 transferase transferring one-carbon group	bv6_152240_fztr.t1	mercator4v5.0: EC_2.1 transferase transferring one-carbon group & prot-scriber: caffeic acid 3 o methyltransferase & swissprot: Caffeic acid 3-O-methyltransferase & original description: cDNAEvidence=100	5.358
20.1.5.3.2	Cytoskeleton organisation.microtubular network.microtubule dynamics.cortical microtubule organisation.regulatory protein *(CORD)	bv8_195690_yyua.t1	mercator4v5.0: regulatory protein *(CORD) of cortical microtubule organisation & prot-scriber: (1 >3) beta glucan endohydrolase & swissprot: no annotation & original description: cDNAEvidence=100	5.359
5.2.10.1.2.2	Lipid metabolism.glycerolipid metabolism.glycerolipid degradation.triacylglycerol lipase activities.diacyl-/triacylglycerol lipase activities.triacylglycerol lipase *(LIP)	bv9_204320_ynde.t1	mercator4v5.0: triacylglycerol lipase *(LIP) & prot-scriber: gastric triacylglycerol lipase & swissprot: Triacylglycerol lipase 2 & original description: cDNAEvidence=94.7	5.362
35.1	not assigned.annotated	bv8_182180_mhhd.t1	mercator4v5.0: not classified & prot-scriber: gdsl esterase lipase & swissprot: GDSL esterase/lipase At5g45950 & original description: cDNAEvidence=100	5.38
21.2.3.1.1.2	Cell wall organisation.hemicellulose.heteromannan.biosynthesis.mannan synthase activities.mannan synthase *(CSLD)	bv7_164970_qzgk.t1	mercator4v5.0: mannan synthase *(CSLD) & prot-scriber: cellulose synthase a catalytic subunit [udp forming] & swissprot: Cellulose synthase-like protein D5 & original description: cDNAEvidence=100	5.45
35.1	not assigned.annotated	bv3_064190_wnxw.t1	mercator4v5.0: not classified & prot-scriber: unknown protein & swissprot: no annotation & original description: cDNAEvidence=66.7	5.45
35.1	not assigned.annotated	bv4_072040_scyd.t1	mercator4v5.0: not classified & prot-scriber: albumin protein & swissprot: Albumin-2 & original description: cDNAEvidence=100	5.462
11.10.1.7.1	Phytohormone action.signalling peptides.NCRP (non-cysteine-rich-peptide) category.GLV/RGF/CLEL-peptide activity.RGF-precursor polypeptide	bv5_122830_ucai.t1	mercator4v5.0: RGF precursor polypeptide & prot-scriber: unknown protein & swissprot: no annotation & original description: cDNAEvidence=100	5.479
19.4.3.1	Protein homeostasis.proteolysis.aspartic-type peptidase activities.A1-class (Pepsin) protease	bv7_172270_hkxi.t1	mercator4v5.0: A1-class (Pepsin) protease & prot-scriber: peptidase a1 domain containing protein & swissprot: Aspartic proteinase nepenthesin-2 & original description: cDNAEvidence=100	5.538
21.8.5.2	Cell wall organisation.cutin and suberin.cutin polyester biosynthesis.cutin synthase *(CD)	bv7_166540_ocph.t1	mercator4v5.0: cutin synthase *(CD) & prot-scriber: gdsl esterase lipase & swissprot: GDSL esterase/lipase At4g28780 & original description: cDNAEvidence=100	5.576
11.10.1.13.1	Phytohormone action.signalling peptides.NCRP (non-cysteine-rich-peptide) category.CAPE-peptide activity.CAPE precursor polypeptide	bv9_222560_dqkf.t1	mercator4v5.0: CAPE precursor polypeptide & prot-scriber: scp domain containing protein & swissprot: Pathogenesis-related protein 1C & original description: cDNAEvidence=100	5.635
11.1.3.2	Phytohormone action.abscisic acid.conjugation and degradation.abscisic acid hydroxylase *(CYP707A)	bv7_173550_exhw.t1	mercator4v5.0: abscisic acid hydroxylase & prot-scriber: abscisic acid 8 hydroxylase & swissprot: Abscisic acid 8'-hydroxylase 2 & original description: cDNAEvidence=100	5.674
35.1	not assigned.annotated	bv3_060570_mhjs.t1	mercator4v5.0: not classified & prot-scriber: cryja pathogenesis thaumatin protein & swissprot: Thaumatin-like protein & original description: cDNAEvidence=100	5.773
35.1	not assigned.annotated	bv7_160510_rppq.t1	mercator4v5.0: not classified & prot-scriber: unknown protein & swissprot: no annotation & original description: cDNAEvidence=100	5.79
35.2	not assigned.not annotated	bv6_148500_cagy.t1	mercator4v5.0: not classified & prot-scriber: no annotation & swissprot: no annotation & original description: cDNAEvidence=100	5.804
21.8.1.7.3	Cell wall organisation.cutin and suberin.cuticular lipid formation.alkane-forming pathway.mid-chain alkane hydroxylase *(MAH1)	bv6_139200_zcsu.t1	mercator4v5.0: mid-chain alkane hydroxylase *(MAH1) & prot-scriber: cytochrome p450 96 & swissprot: Alkane hydroxylase MAH1 & original description: cDNAEvidence=100	5.934
21.1.3.1	Cell wall organisation.cellulose.cellulose modification.class-B endo-1,4-beta-glucanase	bv4_073830_qhns.t1	mercator4v5.0: class-B endo-1,4-beta-glucanase & prot-scriber: endoglucanase & swissprot: Endoglucanase 8 & original description: cDNAEvidence=100	5.997
21.6.2.3	Cell wall organisation.lignin.monolignol conjugation and polymerization.lignin peroxidase	bv6_129470_ckex.t1	mercator4v5.0: lignin peroxidase & prot-scriber: cationic peroxidase & swissprot: Peroxidase 72 & original description: cDNAEvidence=100	6.007
15.5.1.3.1	RNA biosynthesis.transcriptional regulation.C2C2 transcription factor superfamily.GATA trancription factor families.transcription factor *(A/B-GATA)	bv6_128820_ufoz.t1	mercator4v5.0: transcription factor *(A/B-GATA) & prot-scriber: gata type transcription factor protein & swissprot: GATA transcription factor 18 & original description: cDNAEvidence=100	6.131
35.1	not assigned.annotated	bv_001290_xfis.t1	mercator4v5.0: not classified & prot-scriber: n acetyltransferase domain containing protein & swissprot: no annotation & original description: cDNAEvidence=100	6.146
16.1.4.1	RNA processing.pre-RNA splicing.spliceosome disassembly.RNA helicase *(Prp22)	bv6_136350_roxt.t1	mercator4v5.0: RNA helicase *(Prp22) & prot-scriber: factor atp dependent rna helicase protein & swissprot: Pre-mRNA-splicing factor ATP-dependent RNA helicase DEAH10 & original description: cDNAEvidence=93.5	6.31
35.1	not assigned.annotated	bv8_201330_smun.t1	mercator4v5.0: not classified & prot-scriber: sulfate thiosulfate import atp binding protein & swissprot: no annotation & original description: cDNAEvidence=100	6.655
35.1	not assigned.annotated	bv8_185920_jwgr.t1	mercator4v5.0: not classified & prot-scriber: unknown protein & swissprot: no annotation & original description: cDNAEvidence=100	6.722
19.4.6.2	Protein homeostasis.proteolysis.protease inhibitor activities.Kunitz protease inhibitor	bv3_059350_gtek.t1	mercator4v5.0: Kunitz protease inhibitor & prot-scriber: miraculin & swissprot: no annotation & original description: cDNAEvidence=100	6.73
15.5.9.2	RNA biosynthesis.transcriptional regulation.AP2/ERF transcription factor superfamily.AP2-type transcription factor *(WRI/AIL)	bv6_133850_kaqk.t1	mercator4v5.0: AP2-type transcription factor *(WRI/AIL) & prot-scriber: ap ethylene responsive transcription factor ail & swissprot: AP2-like ethylene-responsive transcription factor AIL6 & original description: cDNAEvidence=89.5	6.749
19.4.2.1.1	Protein homeostasis.proteolysis.serine-type peptidase activities.Subtilisin-type protease activities.protease *(SBT1)	bv7_166600_qopt.t1	mercator4v5.0: protease *(SBT1) & prot-scriber: quality protein subtilisin protease sbt & swissprot: Subtilisin-like protease SBT1.2 & original description: cDNAEvidence=100	6.802
35.1	not assigned.annotated	bv_004860_pupn.t1	mercator4v5.0: not classified & prot-scriber: basic endochitinase & swissprot: Chitinase 9 & original description: cDNAEvidence=100	7.412
35.1	not assigned.annotated	bv_013410_kgop.t1	mercator4v5.0: not classified & prot-scriber: protodermal factor & swissprot: Protodermal factor 1 & original description: cDNAEvidence=100	7.948
50.3.2	Enzyme classification.EC_3 hydrolases.EC_3.2 glycosylase	bv5_110540_snec.t1	mercator4v5.0: EC_3.2 glycosylase & prot-scriber: isoflavonoid 7 o beta beta & swissprot: Beta-glucosidase 11 & original description: cDNAEvidence=100	8.478
50.1.13	Enzyme classification.EC_1 oxidoreductases.EC_1.14 oxidoreductase acting on paired donor with incorporation or reduction of molecular oxygen	bv9_222320_yqeq.t2	mercator4v5.0: EC_1.14 oxidoreductase acting on paired donor with incorporation or reduction of molecular oxygen & prot-scriber: cytochrome p450 76ad1 & swissprot: Inactive cytochrome P450 76AD1 & original description: cDNAEvidence=100	9.106
21.3.1.2.1	Cell wall organisation.pectin.homogalacturonan.modification and degradation.pectin methylesterase	bv5_123090_xpjz.t1	mercator4v5.0: pectin methylesterase & prot-scriber: pectinesterase pectinesterase & swissprot: Probable pectinesterase 68 & original description: cDNAEvidence=100	9.166
35.1	not assigned.annotated	bv9_218840_hjod.t1	mercator4v5.0: not classified & prot-scriber: unknown protein & swissprot: no annotation & original description: cDNAEvidence=100	10.277
35.1	not assigned.annotated	bv7_167320_gjys.t1	mercator4v5.0: not classified & prot-scriber: unknown protein & swissprot: no annotation & original description: cDNAEvidence=100	11.522

## Sheet: DEG list 72 hpi
Suppl. Tab. S6: List of DEGs with higher log2 fold change than -5 or 5.
BIN Code	BIN Name	ID	Description	72 hpi
35.1	not assigned.annotated	bv1_023160_keoh.t2	mercator4v5.0: not classified & prot-scriber: human vacuolar protein sorting associated protein 13c & swissprot: no annotation & original description: cDNAEvidence=100	-10.398			DEGs with a higher log2 fold-change than 5 (- and +)
16.4.3.1.2.5	RNA processing.RNA homeostasis.mRNA deadenylation-dependent decay.mRNA deadenylation.CCR4-NOT complex.component *(NOT3)	bv3_056410_zoru.t2	mercator4v5.0: component *(NOT3) of mRNA deadenylation CCR4-NOT complex & prot-scriber: transcription regulator not not not protein & swissprot: no annotation & original description: cDNAEvidence=97.3	-7.632
35.1	not assigned.annotated	bv8_202160_mcum.t1	mercator4v5.0: not classified & prot-scriber: unknown protein & swissprot: no annotation & original description: cDNAEvidence=100	-6.938
5.1.9.6.3	Lipid metabolism.fatty acid metabolism.fatty acid degradation.glyoxylate cycle.isocitrate lyase	bv8_191840_mqrg.t1	mercator4v5.0: isocitrate lyase & prot-scriber: isocitrate lyase & swissprot: Isocitrate lyase & original description: cDNAEvidence=100	-6.846
19.1.8.2	Protein homeostasis.protein quality control.smallHsp holdase chaperone activities.class-C-II protein	bv9_205180_adke.t1	mercator4v5.0: class-C-II small heat-shock-responsive protein & prot-scriber: kda class ii heat shock protein & swissprot: 17.9 kDa class II heat shock protein & original description: cDNAEvidence=100	-5.069
24.2.1.5	Solute transport.carrier-mediated transport.DMT superfamily.solute transporter *(UmamiT)	bv3_049340_cfxz.t1	mercator4v5.0: solute transporter *(UmamiT) & prot-scriber: wat protein & swissprot: WAT1-related protein At4g08290 & original description: cDNAEvidence=93.3	5.16
35.1	not assigned.annotated	bv2_026560_nspw.t1	mercator4v5.0: not classified & prot-scriber: protein plant cadmium resistance & swissprot: Protein PLANT CADMIUM RESISTANCE 2 & original description: cDNAEvidence=100	5.546
