# Supplementary material for: Aphid-mediated beet yellows virus transmission initiates proviral gene deregulation in sugar beet at early stages of infection
Source: PLoS One. 2024 Oct 1;19(10):e0311368. doi: 10.1371/journal.pone.0311368 (PMC11444407; doi:10.1371/journal.pone.0311368)
Supplement: S7 Table — (XLSX) [file pone.0311368.s009.xlsx]

## Sheet: DEG validation list
Suppl. Tab. S7: List of genes for RT-qPCR gene expression validation and significance levels in RT-qPCR validation and biological repetition samples.
ID	Protein function	6 hpi log2 fold change	6 hpi FDR p-value	24 hpi log2 fold change	24 hpi FDR p-value	72 hpi log2 fold change	72 hpi FDR p-value
bv8_198800_zurt.t1	pathogenesis-related protein PR-1	2.51985	0.0352321	2.13255	0.176301	-2.19013	0.122803			significantly regulated in only one time point
bv9_214750_icra.t1	gibberellin-regulated protein 1	-5.61487	2.41478e-08	-0.519459	0.974074	1.82043	0.444238			significantly regulated in two time points (6 and 72h post BYV inoculation)
bv9_202460_padn.t1	antiviral protein I	-2.95168	0.00701846	-1.16782	0.697236	-2.89654	0.00592678			not significantly regulated
bv8_186000_dpty.t1	5'-adenylylsulfate reductase 1, chloroplastic	3.02557	8.58077e-06	0.503585	0.941599	-2.14958	0.0107493
bv7_159420_rrma.t1	alpha carbonic anhydrase 1, chloroplastic	1.48741	0.042757	0.691743	0.786257	-1.82722	0.00715639
bv4_087880_iiru.t1	fatty acid desaturase 4, chloroplastic	1.59567	0.0134501	-0.576851	0.848764	-1.66009	0.0125525
bv6_146120_wnhu.t1	ferric reduction oxidase 7, chloroplastic	3.23622	1.21602e-06	-0.677327	0.885243	-2.04109	0.0182948
bv1_014140_yujk.t1	protein PLASTID MOVEMENT IMPAIRED 1	1.21051	0.0138731	0.0900998	0.992246	-1.24861	0.0139124
bv1_011650_hxfa.t1	sterol 3-beta-glucosyltransferase UGT80B1	-2.07303	3.65052e-05	0.154027	0.98686	1.92813	0.00046268
bv8_196730_uzpt.t1	ferredoxin-2	0.398058	0.999642	3.63891	0.0133698	-0.973049	0.914907
bv_008170_qogx.t1	prolyl endopeptidase	0.776127	0.796298	-2.63071	0.000232136	-1.02863	0.466567
bv1_013640_gmwi.t1	nucleolin 2	0.159307	0.999642	0.953093	0.962963	-4.89434	0.036904
bv4_084680_nwhx.t1	phytoene synthase 2, chloroplastic	0.82419	0.44133	0.0851972	0.993228	-1.50775	0.0130079

## Sheet: Significance levels 6 hpi
Suppl. Tab. S7: List of genes for RT-qPCR gene expression validation and significance levels in RT-qPCR validation and biological repetition samples.
		6 hpi log2 fold change	6 hpi FDR p-value	6 hpi log2 fold change			6 hpi log2 fold change					t-test p value: difference analysis of log2 fold change gene expression between mock and BYV infected RNA samples
ID	Protein function	Transcriptomics		RT-qPCR validation of RNA sample used for transcriptomics	Stabw	p-value	biological repetition	Stabw	p-value
bv8_198800_zurt.t1	pathogenesis-related protein PR-1	2.51985	0.0352321	2.91873	1.32609	0.00975	2.77779	1.17832	0.0105
bv9_214750_icra.t1	gibberellin-regulated protein 1	-5.61487	2.41478e-08	-5.5789	1.0151	0.0016	-4.69853	1.55953	0.0105				gene regulation statistically significant
bv9_202460_padn.t1	antiviral protein I	-2.95168	0.00701846	-2.43219	0.968186	0.0107	-2.82513	0.380408	0.0142				not statistically different
bv8_186000_dpty.t1	5'-adenylylsulfate reductase 1, chloroplastic	3.02557	8.58077e-06	2.85732	1.24661	0.00495	2.76635	1.50576	0.0121
bv7_159420_rrma.t1	alpha carbonic anhydrase 1, chloroplastic	1.48741	0.042757	1.90578	0.332255	0.00212	1.54029	0.296958	0.00163
bv4_087880_iiru.t1	fatty acid desaturase 4, chloroplastic	1.59567	0.0134501	1.43826	1.33219	0.0823	1.87694	0.74309	0.0114
bv6_146120_wnhu.t1	ferric reduction oxidase 7, chloroplastic	3.23622	1.21602e-06	2.04898	1.59961	0.0492	2.99345	1.11532	0.00237			biological repetition= RNA sample from the same leaf, but another aphid feeding position
bv1_014140_yujk.t1	protein PLASTID MOVEMENT IMPAIRED 1	1.21051	0.0138731	0.881087	0.579597	0.0362	1.36101	0.699436	0.0208
bv1_011650_hxfa.t1	sterol 3-beta-glucosyltransferase UGT80B1	-2.07303	3.65052e-05	-2.1438	0.729259	0.00319	-1.74263	0.829313	0.0165
bv8_196730_uzpt.t1	ferredoxin-2	0.398058	0.999642	0.455261	1.40918	0.601	-0.140933	1.24623	0.883			hpi= hours post inoculation
bv_008170_qogx.t1	prolyl endopeptidase	0.776127	0.796298	0.542342	1.50366	0.552	0.589642	1.72923	0.583
bv1_013640_gmwi.t1	nucleolin 2	0.159307	0.999642	-0.5402	0.56429	0.146	-0.356347	0.564884	0.375
bv4_084680_nwhx.t1	phytoene synthase 2, chloroplastic	0.82419	0.44133	0.816743	0.564082	0.0377	0.669686	0.618654	0.0916

## Sheet: Significance levels 24 hpi
Suppl. Tab. S7: List of genes for RT-qPCR gene expression validation and significance levels in RT-qPCR validation and biological repetition samples.
		24 hpi log2 fold change	24 hpi FDR p-value	24hpi log2 fold change			24hpi log2 fold change					t-test p value: difference analysis of log2 fold change gene expression between mock and BYV infected RNA samples
Identifier	protein function	Transcriptomics		RT-qPCR validation of RNA sample used for transcriptomics	Stabw	p-value	biological repetition	Stabw	p-value
bv8_198800_zurt.t1	pathogenesis-related protein PR-1	2.13255	0.176301	0.872166	2.61609	0.534	1.42971	1.99379	0.314				gene regulation statistically significant
bv9_214750_icra.t1	gibberellin-regulated protein 1	-0.519459	0.974074	0.405469	1.48851	0.818	-0.452821	1.06539	0.614				not statistically different
bv9_202460_padn.t1	antiviral protein I	-1.16782	0.697236	-1.27205	0.957108	0.234	-1.25263	0.520431	0.128
bv8_186000_dpty.t1	5'-adenylylsulfate reductase 1, chloroplastic	0.503585	0.941599	0.376483	1.05808	0.579	0.0693838	0.329289	0.866
bv7_159420_rrma.t1	alpha carbonic anhydrase 1, chloroplastic	0.691743	0.786257	0.124106	1.48288	0.897	0.339075	1.41213	0.758
bv4_087880_iiru.t1	fatty acid desaturase 4, chloroplastic	-0.576851	0.848764	-0.863173	0.985882	0.193	-0.785922	0.637887	0.211			biological repetition= RNA sample from the same leaf, but another aphid feeding position
bv6_146120_wnhu.t1	ferric reduction oxidase 7, chloroplastic	-0.677327	0.885243	-1.16623	1.21717	0.154	-1.13494	1.11739	0.104
bv1_014140_yujk.t1	protein PLASTID MOVEMENT IMPAIRED 1	0.0900998	0.992246	-0.513537	0.902329	0.397	-0.387462	0.455507	0.262
bv1_011650_hxfa.t1	sterol 3-beta-glucosyltransferase UGT80B1	0.154027	0.98686	0.0367264	0.407184	0.934	-0.209375	0.568829	0.568			hpi= hours post inoculation
bv8_196730_uzpt.t1	ferredoxin-2	3.63891	0.0133698	0.914315	1.94352	0.405	1.00522	2.51838	0.472
bv_008170_qogx.t1	prolyl endopeptidase	-2.63071	0.000232136	-3.07746	1.0603	0.00221	-3.59129	0.839225	0.000385
bv1_013640_gmwi.t1	nucleolin 2	0.953093	0.962963	0.925833	0.856939	0.127	1.25911	0.824428	0.0632
bv4_084680_nwhx.t1	phytoene synthase 2, chloroplastic	0.0851972	0.993228	0.0278298	0.363885	0.949	0.255745	0.415949	0.611

## Sheet: Significance levels 72 hpi
Suppl. Tab. S7: List of genes for RT-qPCR gene expression validation and significance levels in RT-qPCR validation and biological repetition samples.
		72 hpi log2 fold change	79_72h FDR p-value	72 hpi log2 fold change			72 hpi log2 fold change					t-test p value: difference analysis of log2 fold change gene expression between mock and BYV infected RNA samples
Identifier	protein function	Transcriptomics		qPCR validation	Stabw	p-value	biological repetition	Stabw	p-value
bv8_198800_zurt.t1	pathogenesis-related protein PR-1	-2.19013	0.122803	-3.0515	2.18795	0.0574	-2.20506	0.500859	0.0087				gene regulation statistically significant
bv9_214750_icra.t1	gibberellin-regulated protein 1	1.82043	0.444238	1.21962	4.75916	0.688	-1.42776	4.07696	0.652				not statistically different
bv9_202460_padn.t1	antiviral protein I	-2.89654	0.00592678	-3.35169	1.28896	0.0179	-3.57847	1.79641	0.0142
bv8_186000_dpty.t1	5'-adenylylsulfate reductase 1, chloroplastic	-2.14958	0.0107493	-2.40099	1.35763	0.0277	-2.45436	1.04501	0.0127
bv7_159420_rrma.t1	alpha carbonic anhydrase 1, chloroplastic	-1.82722	0.00715639	-1.92914	0.71509	0.00453	-1.79875	0.371548	0.00183
bv4_087880_iiru.t1	fatty acid desaturase 4, chloroplastic	-1.66009	0.0125525	-1.60969	0.701724	0.00557	-0.849155	0.979897	0.181
bv6_146120_wnhu.t1	ferric reduction oxidase 7, chloroplastic	-2.04109	0.0182948	-1.63328	0.513277	0.0234	-1.51692	0.907275	0.0599			biological repetition= RNA sample from the same leaf, but another aphid feeding position
bv1_014140_yujk.t1	protein PLASTID MOVEMENT IMPAIRED 1	-1.24861	0.0139124	-1.08471	0.549387	0.00913	-1.1034	0.319918	0.00477
bv1_011650_hxfa.t1	sterol 3-beta-glucosyltransferase UGT80B1	1.92813	0.00046268	2.29495	0.997071	0.00606	1.75776	0.838574	0.028			hpi= hours post inoculation
bv8_196730_uzpt.t1	ferredoxin-2	-0.973049	0.914907	-0.221377	1.03473	0.732	-0.704792	1.06717	0.296
bv_008170_qogx.t1	prolyl endopeptidase	-1.02863	0.466567	-0.774915	0.873847	0.373	-1.43925	0.601004	0.0488
bv1_013640_gmwi.t1	nucleolin 2	-4.89434	0.036904	-0.335376	0.313789	0.594	0.0366488	0.257231	0.913
bv4_084680_nwhx.t1	phytoene synthase 2, chloroplastic	-1.50775	0.0130079	-1.12855	0.833169	0.0673	-0.87455	0.442289	0.0735
